# Supplementary material for: Can crabs kill like a keystone predator? A field-test of the effects of crab predation on mussel mortality on a northeast Pacific rocky shore
Source: PLoS One. 2017 Aug 24;12(8):e0183064. doi: 10.1371/journal.pone.0183064 (PMC5570281; doi:10.1371/journal.pone.0183064)
Supplement: S1 Data Set — (CSV) [file pone.0183064.s001.csv]

Meters (X)	mean ab (Y)
0.66	0
1.16	0
1.66	0.066
2.16	0.324
2.66	0.475
