# Supplementary material for: Can crabs kill like a keystone predator? A field-test of the effects of crab predation on mussel mortality on a northeast Pacific rocky shore
Source: PLoS One. 2017 Aug 24;12(8):e0183064. doi: 10.1371/journal.pone.0183064 (PMC5570281; doi:10.1371/journal.pone.0183064)
Supplement: S2 Data Set — (CSV) [file pone.0183064.s002.csv]

Plot	Elevation	C/E	# initial	# final	# dead	p dead	p alive	eaten/day	l/d +1	log l/d
cp1	High	c	66	66	0	0	1	0	1	0
cp2	High	c	66	66	0	0	1	0	1	0
cp3	High	c	66	66	0	0	1	0	1	0
cp4	High	c	66	65	1	0.015151515	0.984848485	0.0625	1.0625	0.026328939
cp5	High	c	66	66	0	0	1	0	1	0
cp6	High	c	66	66	0	0	1	0	1	0
cp1	High	e	66	51	15	0.227272727	0.772727273	0.9375	1.9375	0.287241711
cp2	High	e	66	50	16	0.242424242	0.757575758	1	2	0.301029996
cp3	High	e	66	0	66	1	0	4.125	5.125	0.70969387
cp4	High	e	66	0	66	1	0	4.125	5.125	0.70969387
cp5	High	e	66	1	65	0.984848485	0.015151515	4.0625	5.0625	0.704365036
cp6	High	e	66	0	66	1	0	4.125	5.125	0.70969387
MP1	Low	c	132	131	1	0.007575758	0.992424242	0.0625	1.0625	0.026328939
MP2	Low	c	90	87	3	0.033333333	0.966666667	0.1875	1.1875	0.074633618
MP3	Low	c	265	259	6	0.022641509	0.977358491	0.375	1.375	0.138302698
MP4	Low	c	185	184	1	0.005405405	0.994594595	0.0625	1.0625	0.026328939
MP5	Low	c	65	63	2	0.030769231	0.969230769	0.125	1.125	0.051152522
MP6	Low	c	99	96	3	0.03030303	0.96969697	0.1875	1.1875	0.074633618
MP1	Low	e	101	100	1	0.00990099	0.99009901	0.0625	1.0625	0.026328939
MP2	Low	e	149	140	9	0.060402685	0.939597315	0.5625	1.5625	0.193820026
MP3	Low	e	173	168	5	0.028901734	0.971098266	0.3125	1.3125	0.118099312
MP4	Low	e	171	170	1	0.005847953	0.994152047	0.0625	1.0625	0.026328939
MP5	Low	e	106	101	5	0.047169811	0.952830189	0.3125	1.3125	0.118099312
MP6	Low	e	92	91	1	0.010869565	0.989130435	0.0625	1.0625	0.026328939
