# Supplementary material for: Can crabs kill like a keystone predator? A field-test of the effects of crab predation on mussel mortality on a northeast Pacific rocky shore
Source: PLoS One. 2017 Aug 24;12(8):e0183064. doi: 10.1371/journal.pone.0183064 (PMC5570281; doi:10.1371/journal.pone.0183064)
Supplement: S3 Data Set — (CSV) [file pone.0183064.s003.csv]

Plot	Elevation	Cage	# initial	# final	# dead	proportion	p alive	died/day	d/d +1	log d/d
mp1	High	c	66	47	19	0.287878788	0.712121212	1.1875	2.1875	0.339948062
mp2	High	c	66	39	27	0.409090909	0.590909091	1.6875	2.6875	0.429348473
mp3	High	c	66	34	32	0.484848485	0.515151515	2	3	0.477121255
mp5	High	c	66	44	22	0.333333333	0.666666667	1.375	2.375	0.375663614
mp6	High	c	66	47	19	0.287878788	0.712121212	1.1875	2.1875	0.339948062
mp1	High	e	66	9	57	0.863636364	0.136363636	3.5625	4.5625	0.659202877
mp2	High	e	66	29	37	0.560606061	0.439393939	2.3125	3.3125	0.520155887
mp3	High	e	66	12	54	0.818181818	0.181818182	3.375	4.375	0.640978057
mp4	High	e	66	14	52	0.787878788	0.212121212	3.25	4.25	0.62838893
mp5	High	e	66	14	52	0.787878788	0.212121212	3.25	4.25	0.62838893
mp6	High	e	66	3	63	0.954545455	0.045454545	3.9375	4.9375	0.693507109
cp1	Low	c	66	73	-7	-0.106060606	1.106060606	-0.466666667	0.533333333	-0.273001272
cp2	Low	c	66	65	1	0.015151515	0.984848485	0.066666667	1.066666667	0.028028724
cp3	Low	c	66	66	0	0	1	0	1	0
cp4	Low	c	66	67	-1	-0.015151515	1.015151515	-0.066666667	0.933333333	-0.029963224
cp5	Low	c	66	71	-5	-0.075757576	1.075757576	-0.333333333	0.666666667	-0.176091259
cp6	Low	c	66	78	-12	-0.181818182	1.181818182	-0.8	0.2	-0.698970004
cp1	Low	e	66	51	15	0.227272727	0.772727273	1	2	0.301029996
cp2	Low	e	66	64	2	0.03030303	0.96969697	0.133333333	1.133333333	0.054357662
cp3	Low	e	66	0	66	1	0	4.4	5.4	0.73239376
cp4	Low	e	66	0	66	1	0	4.4	5.4	0.73239376
cp5	Low	e	66	0	66	1	0	4.4	5.4	0.73239376
cp6	Low	e	66	0	66	1	0	4.4	5.4	0.73239376
