# Supplementary material for: Can crabs kill like a keystone predator? A field-test of the effects of crab predation on mussel mortality on a northeast Pacific rocky shore
Source: PLoS One. 2017 Aug 24;12(8):e0183064. doi: 10.1371/journal.pone.0183064 (PMC5570281; doi:10.1371/journal.pone.0183064)
Supplement: S4 Data Set — (CSV) [file pone.0183064.s004.csv]

Location 1	Date L	High Temp L	Location 2	Date H	High Temp H
Low	8/4/2016	14.5	High	8/4/2016	14
Low	8/5/2016	15	High	8/5/2016	14
Low	8/6/2016	17	High	8/6/2016	20.5
Low	8/7/2016	21	High	8/7/2016	25
Low	8/8/2016	21	High	8/8/2016	23.5
Low	8/9/2016	22.5	High	8/9/2016	24.5
Low	8/10/2016	24.5	High	8/10/2016	21.5
Low	8/11/2016	21	High	8/11/2016	15.5
Low	8/12/2016	18.5	High	8/12/2016	13.5
Low	8/13/2016	19.5	High	8/13/2016	15.5
Low	8/14/2016	17.5	High	8/14/2016	14.5
Low	8/15/2016	23	High	8/15/2016	14.5
Low	8/16/2016	17.5	High	8/16/2016	15
Low	8/17/2016	13.5	High	8/17/2016	12.5
Low	8/4/2016	11	High	8/4/2016	14
Low	8/5/2016	12.5	High	8/5/2016	15
Low	8/6/2016	13	High	8/6/2016	20.5
Low	8/7/2016	12.5	High	8/7/2016	25
Low	8/8/2016	12.5	High	8/8/2016	23.5
Low	8/9/2016	12.5	High	8/9/2016	24.5
Low	8/10/2016	12.5	High	8/10/2016	23
Low	8/11/2016	11.5	High	8/11/2016	19
Low	8/12/2016	11.5	High	8/12/2016	15
Low	8/13/2016	13	High	8/13/2016	20.5
Low	8/14/2016	13	High	8/14/2016	19
Low	8/15/2016	12	High	8/15/2016	21.5
Low	8/16/2016	12.5	High	8/16/2016	16.5
Low	8/17/2016	11.5	High	8/17/2016	11.5
Low	8/4/2016	11	High	8/4/2016	15
Low	8/5/2016	12.5	High	8/5/2016	15
Low	8/6/2016	13	High	8/6/2016	17.5
Low	8/7/2016	12.5	High	8/7/2016	22
Low	8/8/2016	12.5	High	8/8/2016	22
Low	8/9/2016	12.5	High	8/9/2016	23
Low	8/10/2016	12.5	High	8/10/2016	23.5
Low	8/11/2016	11.5	High	8/11/2016	21.5
Low	8/12/2016	11.5	High	8/12/2016	17
Low	8/13/2016	13	High	8/13/2016	19
Low	8/14/2016	13	High	8/14/2016	17.5
Low	8/15/2016	12	High	8/15/2016	23.5
Low	8/16/2016	12.5	High	8/16/2016	16.5
Low	8/17/2016	11.5	High	8/17/2016	12.5
Low	8/4/2016	11.5	High	8/4/2016	11
Low	8/5/2016	13	High	8/5/2016	12
Low	8/6/2016	13.5	High	8/6/2016	13
Low	8/7/2016	13	High	8/7/2016	13
Low	8/8/2016	13	High	8/8/2016	13
Low	8/9/2016	12.5	High	8/9/2016	12.5
Low	8/10/2016	13	High	8/10/2016	12.5
Low	8/11/2016	11.5	High	8/11/2016	11.5
Low	8/12/2016	12	High	8/12/2016	11.5
Low	8/13/2016	13	High	8/13/2016	13
Low	8/14/2016	13.5	High	8/14/2016	13
Low	8/15/2016	12.5	High	8/15/2016	12
Low	8/16/2016	12.5	High	8/16/2016	12.5
Low	8/17/2016	11.5	High	8/17/2016	11.5
Low	7/8/2016	16.5	High	7/8/2016	22.5
Low	7/9/2016	12	High	7/9/2016	29.5
Low	7/10/2016	11.5	High	7/10/2016	21.5
Low	7/11/2016	12	High	7/11/2016	20.5
Low	7/12/2016	12	High	7/12/2016	20
Low	7/13/2016	12.5	High	7/13/2016	20
Low	7/14/2016	11.5	High	7/14/2016	19
Low	7/15/2016	12	High	7/15/2016	26.5
Low	7/16/2016	12	High	7/16/2016	23.5
Low	7/17/2016	11.5	High	7/17/2016	21
Low	7/18/2016	11	High	7/18/2016	22
Low	7/19/2016	12.5	High	7/19/2016	19.5
Low	7/20/2016	13	High	7/20/2016	19.5
Low	7/21/2016	19.5	High	7/21/2016	25.5
Low	7/22/2016	26.5	High	7/8/2016	20.5
Low	7/8/2016	17	High	7/9/2016	26
Low	7/9/2016	13	High	7/10/2016	23
Low	7/10/2016	11.5	High	7/11/2016	21.5
Low	7/11/2016	12.5	High	7/12/2016	21
Low	7/12/2016	12.5	High	7/13/2016	20
Low	7/13/2016	12.5	High	7/14/2016	19
Low	7/14/2016	12	High	7/15/2016	23
Low	7/15/2016	12	High	7/16/2016	20
Low	7/16/2016	12.5	High	7/17/2016	17.5
Low	7/17/2016	11.5	High	7/18/2016	18.5
Low	7/18/2016	12	High	7/19/2016	21
Low	7/19/2016	18	High	7/20/2016	21
Low	7/20/2016	23	High	7/21/2016	26
Low	7/21/2016	24.5	High	7/22/2016	26.5
Low	7/8/2016	18	High	7/8/2016	20
Low	7/9/2016	13	High	7/9/2016	26
Low	7/10/2016	11.5	High	7/10/2016	25.5
Low	7/11/2016	12.5	High	7/11/2016	26
Low	7/12/2016	12.5	High	7/12/2016	24.5
Low	7/13/2016	12.5	High	7/13/2016	20.5
Low	7/14/2016	12	High	7/14/2016	17
Low	7/15/2016	12	High	7/15/2016	15.5
Low	7/16/2016	12.5	High	7/16/2016	14.5
Low	7/17/2016	11.5	High	7/17/2016	13.5
Low	7/18/2016	12	High	7/18/2016	14.5
Low	7/19/2016	15	High	7/19/2016	16
Low	7/20/2016	17.5	High	7/20/2016	21.5
Low	7/21/2016	19	High	7/21/2016	25
Low	7/22/2016	27	High	7/22/2016	26.5
Low	7/8/2016	19.5	High	7/8/2016	20.5
Low	7/9/2016	12.5	High	7/9/2016	25
Low	7/10/2016	12.5	High	7/10/2016	20
Low	7/11/2016	12.5	High	7/11/2016	19.5
Low	7/12/2016	12.5	High	7/12/2016	19
Low	7/13/2016	13	High	7/13/2016	19
Low	7/14/2016	12.5	High	7/14/2016	18
Low	7/15/2016	12.5	High	7/15/2016	24.5
Low	7/16/2016	12.5	High	7/16/2016	21
Low	7/17/2016	12	High	7/17/2016	19.5
Low	7/18/2016	11.5	High	7/18/2016	19.5
Low	7/19/2016	13	High	7/19/2016	19
Low	7/20/2016	19.5	High	7/20/2016	18.5
Low	7/21/2016	20.5	High	7/21/2016	22.5
Low	7/22/2016	26.5	High	7/22/2016	26
Low	7/8/2016	18.5	High	7/8/2016	19.5
Low	7/9/2016	12.5	High	7/9/2016	26.5
Low	7/10/2016	12.5	High	7/10/2016	25
Low	7/11/2016	12.5	High	7/11/2016	25
Low	7/12/2016	12	High	7/12/2016	25
Low	7/13/2016	13	High	7/13/2016	24.5
Low	7/14/2016	12	High	7/14/2016	22
Low	7/15/2016	12.5	High	7/15/2016	24
Low	7/16/2016	12.5	High	7/16/2016	24.5
Low	7/17/2016	12	High	7/17/2016	20.5
Low	7/18/2016	11.5	High	7/18/2016	21
Low	7/19/2016	13	High	7/19/2016	21
Low	7/20/2016	13.5	High	7/20/2016	19.5
Low	7/21/2016	13.5	High	7/21/2016	20.5
Low	7/22/2016	27.5	High	7/22/2016	26.5
