# Supplementary material for: Can crabs kill like a keystone predator? A field-test of the effects of crab predation on mussel mortality on a northeast Pacific rocky shore
Source: PLoS One. 2017 Aug 24;12(8):e0183064. doi: 10.1371/journal.pone.0183064 (PMC5570281; doi:10.1371/journal.pone.0183064)
Supplement: S5 Data Set — (CSV) [file pone.0183064.s005.csv]

Location 1	N/m^2 H	Location 2	N/m^2 L
High	90363.6	Low	2727.27
High	90363.6	Low	3545.45
High	90909.1	Low	3136.36
