# Supplementary material for: Can crabs kill like a keystone predator? A field-test of the effects of crab predation on mussel mortality on a northeast Pacific rocky shore
Source: PLoS One. 2017 Aug 24;12(8):e0183064. doi: 10.1371/journal.pone.0183064 (PMC5570281; doi:10.1371/journal.pone.0183064)
Supplement: S6 Data Set — (CSV) [file pone.0183064.s006.csv]

Predator 1	Cue Type 1	Mussels/Hr C	Predator 2	Cue type 2	Mussel/Hr S
Crab	None	0.35	Star	None	0.029761905
Crab	None	0.35	Star	None
Crab	None	0.25	Star	None	0.005952381
Crab	None	0.05	Star	None	0.005952381
Crab	None	0.25	Star	None	0.017857143
mean		0.25			0.014880952
stdev		0.122474487			0.011397942
stderr		0.054772256			0.005698971
		Crab	Star
	Mussels/Hr	0.25	0.014881
	stderr	0.054772	0.005699
	% consumed/Hr	25	1.4881
		0.59524
